# Supplementary material for: Serum metabolomic profiling uncovered metabolic shifts in individuals upon moderate-altitude exposure and identified the potentiality of beta-alanine to ameliorate hyperuricemia
Source: Redox Biol. 2025 Feb 28;81:103546. doi: 10.1016/j.redox.2025.103546 (PMC11930757; doi:10.1016/j.redox.2025.103546)
Supplement: Multimedia component 2 [file mmc2.xlsx]

## Sheet: Contents
Table S1. Summary of clinical parameters changes of all healthy individuals dependent on the duration of moderate-altitude exposure in the discovery and validation cohorts revealed by the linear mixed effect model.
Table S2. Significantly altered serum metabolites in the discovery cohort identified with linear mixed effect model.
Table S3. Metabolomics pathway analysis was applied for significantly altered serum metabolites in the discovery cohort with hypergeometric test and relative betweenness centrality in KEGG database (hsa).
Table S4. MRM parameters for quantitations and statistic results of serum amino acids in the discovery and local cohort.
Table S5. MRM parameters for quantitations and statistic results of serum short-chain fatty acids and medium-chain fatty acids in the discovery and local cohort.
Table S6. The differentially expressed genes in hyperuricemia (HU) treated with Beta-Alanine mice vs. HU mice.
Table S7. Significantly altered pathways revealed by gene set enrichment analysis (GSEA) based on Gene Ontology (GO) database in hepatic tissue of HU treated with Beta-Alanine mice vs. HU mice.
Table S8. Random forest classification based on targeted metabolites (i.e., amino acid, short-chain fatty acids and medium-chain fatty acids).
Table S9. Random forest classification based on clinical index.
Table S10. Random forest classification based on targeted metabolites (i.e., amino acid, short-chain fatty acids, medium-chain fatty acids) and clinical index.
Table S11. Random forest classification based on untargeted metabolites.
Table S12. Random forest classification based on untargeted metabolites, targeted metabolites (i.e., amino acid, short-chain fatty acids, medium-chain fatty acids) and clinical index.
Table S13. Primer sequences for qPCR in the hepatic and renal tissues.

## Sheet: Table S1
Table S1. Summary of clinical parameters changes of all healthy individuals dependent on the duration of moderate-altitude exposure in the discovery and validation cohorts revealed by the linear mixed effect model.
Variables	Discovery cohort								Validation cohort			Local cohort
	0M	1W	1M	3M	6M	12M	‡p.value	$adjusted p	0M	6M	12M
Gender (Male/Female)	26/23	25/22	26/21	25/23	25/22	12/9	NA	NA	35/12	31/10	24/5	11/36
Age	35.08±6.48	34.85±6.47	34.96±6.58	34.90±6.41	35.15±6.51	35.43±7.38	NA	NA	40.37±6.06	40.68±6.19	39.79±5.76	32.00±8.58
Height/cm	165.32±8.06	165.20±8.12	165.65±8.01	165.14±8.04	165.49±8.00	166.50±8.27	NA	NA	166.64±8.08	166.28±7.99	167.78±8.60	162.45±7.73
BMI	22.81±2.26	-	22.54±2.29	22.05±2.22	22.07±2.16	21.88±2.31	0.205857	0.385982	23.22±2.99	22.84±3.1	22.73±2.75	22.99±3.90
Body weight (kg)	62.82±10.79	-	62.35±10.88	60.56±10.73	60.90±10.48	60.17±10.59	0.403605	0.672675	64.83±10.51	63.04±10.08	63.24±10.87	61.17±14.41
Waist circumference (cm)	77.39±8.99	-	78.88±8.85	78.28±9.43	78.20±8.64	79.23±9.83	0.863262	0.863262	81.41±9.43	81.78±8.96	81.50±9.09	81.39±9.94
FBG (mmol/L)	5.26±0.34	4.97±0.43	4.77±0.40	4.73±0.41	4.82±0.46	4.79±0.43	7.79938e-13	5.84954e-12	4.97±0.37	5.00±0.49	4.63±0.50	4.83±0.75
Serum Urate (μmol/L)	341.21±76.42	342.22±72.03	366.55±85	372.56±89.11	368.05±79.06	394.38±93.38	0.00417195	0.0089399	388.66±96.28	410.09±105.81	404.87±95.62	321.04±78.99
Serum Creatinine (μmol/L)	98.10±12.04	110.33±14.37	109.99±14.39	108.78±13.63	90.09±14.86	92.42±16.77	2.11915e-24	3.17872e-23	93.78±18.99	102.80±21.67	89.92±15.99	75.92±15.58
Adiponectin (μg/mL)	4.56±2.68	4.30±2.58	4.60±2.61	5.18±3.13	5.67±3.04	6.32±2.76	0.0034028	0.008507	4.17±1.76	4.41±1.70	4.20±1.29	5.14±1.93
Leptin (pg/mL)	1481.98±1335.29	1199.57±1094.18	1124.34±1035.87	1031.58±873.24	1479.07±2873.77	1094.18±927.67	0.581992	0.804464	1791.11±1784.81	916.06±866.02	854.29±942.28	1623.23±1532.41
Heart Ratio (HR)	86.92±11.44	88.64±11.29	85.14±10.19	87.02±10.35	87.79±9.53	87.44±11.84	0.631798	0.804464	68.09±10.21	84.40±10.46	82.15±12.94	81.42±11.86
LDL (mmol/L)	3.34±0.85	3.31±0.91	3.19±0.74	3.17±0.81	3.15±1.02	3.29±0.92	0.766598	0.821355	3.14±0.68	3.21±0.74	3.02±0.73	2.49±0.58
BUN	5.18±1.11	4.61±1.14	4.84±1.03	4.95±1.2	5.33±1.34	5.94±1.38	4.54871e-07	1.70577e-06	6.48±1.48	6.00±1.41	5.34±1.2	4.97±1.23
IL-1β	5.92±3.25	6.6±5.05	6.16±4.35	6.28±4.65	7.99±7.37	10.11±8.27	0.000129244	0.000387732	6.58±3.23	9.40±6.13	6.56±3.61	12.99±10.63
IL-6	2.63±3.64	2.19±0.76	2.21±0.96	2.18±1.11	2.71±2.62	2.42±1.88	0.643571	0.804464	2.86±1.93	2.60±1.35	2.43±1.79	2.05±0.23
IL-10	5.11±0.67	5.38±1.4	5.33±1.61	5.31±1.26	5.04±0.19	5.06±0.27	0.69728	0.804553	5.06±0.3	5.00±0.00	5.44±2.31	5.38±1.81
TNFα	5.47±1.04	6.53±1.65	6.83±1.74	5.69±1.05	7.14±1.5	6.5±1.4	1.87668e-11	9.3834e-11	9.11±3.98	6.76±1.98	5.25±2.27	6.13±1.52
Values are given as mean ± sd or number of individuals (%). ‡P.value was calculated by linear mixed effect (LME) model. $ Adjusted P-value was calculated by false discovery rate correction. -: missing data.

## Sheet: Table S2
Table S2. Significantly altered serum metabolites in the discovery cohort identified with linear mixed effect model.
ID	mz	rt	Name1	Metabolites	MS2.score	‡p.value	$adjusted p	SuperClass
1	465.304	468.293	NEG72	Cholesterol sulfate	0.857977	0.0126885	0.0212035	Lipids and lipid-like molecules
2	318.299	328.381	POS249	Phytosphingosine	0.616585	0.000443978	0.000890938	Lipids and lipid-like molecules
3	76.0756	33.8714	POS111	Trimethylamine N-oxide	0.962468	1.91811e-10	5.84304e-10	Others
4	279.231	424.614	POS126	Alpha-dimorphecolic acid	0.939661	7.75788e-34	5.29531e-33	Lipids and lipid-like molecules
5	280.263	480.422	POS188	Linoleamide	0.840645	3.43505e-12	1.14781e-11	Lipids and lipid-like molecules
6	520.339	403.889	POS250	LysoPC(18:2(9Z,12Z))	0.611091	0.000262777	0.000537615	Lipids and lipid-like molecules
7	546.355	420.336	POS193	LysoPC(20:3(5Z,8Z,11Z))	0.823629	0.00850532	0.0146157	Lipids and lipid-like molecules
8	504.298	401.841	POS232	LysoPE(0:0/20:3(11Z,14Z,17Z))	0.693393	1.01688e-08	2.82709e-08	Lipids and lipid-like molecules
9	528.307	411.463	POS235	LysoPE(0:0/22:5(4Z,7Z,10Z,13Z,16Z))	0.687831	3.15009e-06	7.46728e-06	Lipids and lipid-like molecules
10	452.276	387.18	POS167	LysoPE(16:1(9Z)/0:0)	0.898243	2.88114e-09	8.26049e-09	Lipids and lipid-like molecules
11	480.308	428.092	POS84	LysoPE(18:1(9Z)/0:0)	0.978293	2.70794e-19	1.20605e-18	Lipids and lipid-like molecules
12	500.274	401.19	POS264	LysoPE(20:5(5Z,8Z,11Z,14Z,17Z)/0:0)	0.532831	5.64669e-08	1.4986e-07	Lipids and lipid-like molecules
13	284.294	539.656	POS108	Octadecanamide	0.964512	3.98949e-12	1.32676e-11	Lipids and lipid-like molecules
14	282.278	507.743	POS125	Oleamide	0.946338	8.53146e-07	2.09981e-06	Lipids and lipid-like molecules
15	256.263	499.963	POS68	Palmitic amide	0.986466	6.61245e-13	2.28183e-12	Lipids and lipid-like molecules
16	327.233	454.271	NEG63	(4Z,7Z,10Z,13Z,16Z,19Z)-Docosahexaenoic acid	0.909682	9.77604e-06	2.24103e-05	Lipids and lipid-like molecules
17	133.032	57.1931	POS121	3-Methyl sulfolene	0.951744	0.00100187	0.00194655	Others
18	128.035	29.2938	NEG59	5-Oxoproline_neg	0.913095	3.98697e-15	1.51338e-14	Amino acids, peptides, and analogues
19	303.233	489.092	NEG39	Arachidonate	0.970825	1.76154e-11	5.65993e-11	Lipids and lipid-like molecules
20	104.107	32.2832	POS3	Choline	0.999617	1.52701e-52	1.61467e-51	Lipids and lipid-like molecules
21	146.046	28.9132	NEG14	L-Glutamate_neg	0.994764	6.86435e-09	1.92934e-08	Amino acids, peptides, and analogues
22	133.097	27.7524	POS38	L-Ornithine	0.99415	8.49403e-28	4.93909e-27	Amino acids, peptides, and analogues
23	135.03	29.5017	NEG18	L-Threonate	0.99271	1.41395e-05	3.20128e-05	Amino acids, peptides, and analogues
24	212.201	516.817	POS255	Ethyl menthane carboxamide	0.562806	4.78261e-05	0.00010402	Lipids and lipid-like molecules
25	219.097	54.5088	POS137	gamma-Glutamylalanine	0.926002	4.09324e-39	3.19693e-38	Amino acids, peptides, and analogues
26	261.144	177.881	POS149	gamma-Glutamylleucine	0.916404	2.20467e-103	5.29383e-102	Amino acids, peptides, and analogues
27	311.123	156.734	POS138	gamma-Glutamyltyrosine	0.924226	1.21045e-14	4.50561e-14	Amino acids, peptides, and analogues
28	247.128	146.541	POS212	gamma-Glutamylvaline	0.781307	1.82627e-170	8.56647e-169	Amino acids, peptides, and analogues
29	148.06	33.3712	POS143	L-Glutamate_pos	0.919753	3.39206e-54	3.72089e-53	Amino acids, peptides, and analogues
30	260.185	225.081	POS24	L-Hexanoylcarnitine	0.996603	0.0259721	0.0410788	Lipids and lipid-like molecules
31	132.102	83.4608	POS36	L-Isoleucine	0.995013	8.68235e-09	2.42175e-08	Amino acids, peptides, and analogues
32	132.102	95.1531	POS2	L-Norleucine	0.999767	0.0100552	0.017079	Amino acids, peptides, and analogues
33	245.185	200.669	POS206	LeucyL-Isoleucine	0.797215	8.88708e-17	3.59493e-16	Amino acids, peptides, and analogues
34	147.113	28.016	POS132	L-Lysine	0.933504	3.43488e-06	8.11852e-06	Amino acids, peptides, and analogues
35	409.235	418.25	NEG46	LysoPA(16:0/0:0)	0.958548	3.08318e-09	8.82721e-09	Lipids and lipid-like molecules
36	494.323	389.813	POS205	LysoPC(16:1(9Z)/0:0)	0.800966	1.06876e-07	2.78199e-07	Lipids and lipid-like molecules
37	570.352	443.971	POS210	LysoPC(22:5(4Z,7Z,10Z,13Z,16Z))	0.783136	0.000118632	0.000250522	Lipids and lipid-like molecules
38	506.36	414.918	POS241	LysoPC(P-18:1(9Z))	0.653585	6.03053e-31	3.80558e-30	Lipids and lipid-like molecules
39	454.292	416.328	POS104	LysoPE(16:0/0:0)	0.967264	6.69152e-11	2.08565e-10	Lipids and lipid-like molecules
40	478.292	400.953	POS153	LysoPE(18:2(9Z,12Z)/0:0)	0.912482	3.94842e-09	1.12505e-08	Lipids and lipid-like molecules
41	526.292	401.057	POS69	LysoPE(22:6(4Z,7Z,10Z,13Z,16Z,19Z)/0:0)	0.985945	1.43675e-20	6.68688e-20	Lipids and lipid-like molecules
42	220.118	159.144	POS208	Pantothenic acid	0.791867	0.00707124	0.0123233	Others
43	130.086	27.9996	POS109	Pipecolic acid	0.963808	0.000122692	0.000258758	Amino acids, peptides, and analogues
44	229.118	53.6612	POS106	Prolylhydroxyproline	0.966923	0.0208311	0.0335895	Amino acids, peptides, and analogues
45	218.138	130.213	POS33	Propionylcarnitine	0.995593	0.000259668	0.000531388	Lipids and lipid-like molecules
46	117.019	28.4628	NEG86	Succinate	0.667749	1.25457e-13	4.47078e-13	Organic acids and derivatives
47	213.186	407.252	NEG24	Tridecanoic acid	0.986444	1.10128e-21	5.33962e-21	Lipids and lipid-like molecules
48	281.112	177.883	POS100	Aspartylphenylalanine	0.970048	0.000256285	0.000524998	Amino acids, peptides, and analogues
49	279.233	517.806	NEG32	Bovinic acid	0.977812	0.00844401	0.0145197	Lipids and lipid-like molecules
50	132.077	35.7504	POS63	Creatine	0.988093	0.000886245	0.00172773	Amino acids, peptides, and analogues
51	89.0243	32.2287	NEG1	Glyceraldehyde	0.999999	0.000229391	0.000471583	Others
52	255.233	500.366	NEG7	Hexadecanoic acid	0.997416	0.000180885	0.000375983	Lipids and lipid-like molecules
53	135.031	63.7357	NEG9	Hypoxanthine_neg	0.997111	1.55044e-25	8.44631e-25	Nucleosides, nucleotides, and analogues
54	400.341	406.084	POS46	L-Palmitoylcarnitine	0.992188	4.63573e-10	1.38522e-09	Lipids and lipid-like molecules
55	544.329	384.399	POS220	LysoPC(20:4(5Z,8Z,11Z,14Z))	0.751039	2.83469e-13	9.95876e-13	Lipids and lipid-like molecules
56	390.299	525.379	POS170	N-Arachidonoyl GABA	0.892206	0.000445041	0.00089296	Amino acids, peptides, and analogues
57	123.055	57.9949	POS60	Niacinamide	0.98923	2.00618e-13	7.07888e-13	Others
58	151.026	67.5081	NEG17	Oxypurinol	0.992983	0.0119821	0.0201002	Nucleosides, nucleotides, and analogues
59	275.201	414.253	NEG67	Stearidonic acid	0.884694	1.69422e-10	5.17372e-10	Lipids and lipid-like molecules
60	328.32	523.763	POS243	Stearoylethanolamide	0.642615	5.38693e-11	1.6862e-10	Lipids and lipid-like molecules
61	300.289	370.458	POS59	3-Dehydrosphinganine	0.9894	4.57855e-89	9.44751e-88	Lipids and lipid-like molecules
62	132.03	28.9565	NEG68	L-Aspartate	0.882307	6.58277e-06	1.52505e-05	Amino acids, peptides, and analogues
63	714.507	499.022	NEG77	PE(16:0/18:2(9Z,12Z))	0.824365	0.0150513	0.0248332	Lipids and lipid-like molecules
64	380.255	377.73	POS52	Sphingosine 1-phosphate	0.990622	7.38126e-37	5.43606e-36	Lipids and lipid-like molecules
65	129.056	146.512	NEG89	4-MethyL-2-oxopentanoate	0.60435	0.00152849	0.00290059	Organic acids and derivatives
66	451.377	531.284	POS191	6-Deoxocastasterone	0.832498	0.00593243	0.0104398	Lipids and lipid-like molecules
67	311.295	571.953	NEG75	Ethyl stearate	0.853858	0.000193539	0.000401407	Lipids and lipid-like molecules
68	130.05	32.2796	POS25	Pyrrolidonecarboxylic acid	0.996601	7.75752e-07	1.91458e-06	Amino acids, peptides, and analogues
69	426.357	413.057	POS58	Vaccenyl carnitine	0.989616	1.26725e-07	3.28119e-07	Lipids and lipid-like molecules
70	269.226	506.681	POS56	Vitamin A	0.989897	5.82128e-05	0.00012583	Lipids and lipid-like molecules
71	191.019	28.5117	NEG29	Citric acid	0.979727	0.00492436	0.00875683	Organic acids and derivatives
72	90.0548	32.2844	POS197	L-Alanine	0.821581	0.00130822	0.00250646	Amino acids, peptides, and analogues
73	301.215	474.907	NEG66	Eicosapentaenoic acid	0.889056	2.43143e-25	1.317e-24	Lipids and lipid-like molecules
74	156.077	54.5375	POS65	L-Histidine	0.987782	1.07763e-15	4.17794e-15	Amino acids, peptides, and analogues
75	324.289	464.074	POS233	Linoleoyl ethanolamide	0.689089	0.0015642	0.00296592	Lipids and lipid-like molecules
76	782.566	316.362	POS215	PC(18:3(6Z,9Z,12Z)/18:1(11Z))	0.770087	0.026894	0.0424163	Lipids and lipid-like molecules
77	378.299	564.717	POS247	Arachidonoyl Serinol	0.62502	0.00792866	0.0137036	Lipids and lipid-like molecules
78	583.256	396.08	NEG80	Bilirubin	0.787476	4.3232e-27	2.45717e-26	Others
79	145.062	32.5265	NEG48	L-Glutamine_neg	0.950142	2.86476e-05	6.34098e-05	Amino acids, peptides, and analogues
80	147.076	32.2747	POS35	L-Glutamine_pos	0.995245	6.10934e-12	2.00816e-11	Amino acids, peptides, and analogues
81	284.098	137.014	POS48	Guanosine	0.991863	1.52394e-14	5.64905e-14	Nucleosides, nucleotides, and analogues
82	267.073	137.829	NEG31	Inosine_neg	0.979324	8.75014e-52	9.11506e-51	Nucleosides, nucleotides, and analogues
83	269.087	137.093	POS5	Inosine_pos	0.999339	5.20622e-59	6.26922e-58	Nucleosides, nucleotides, and analogues
84	209.092	148.679	POS105	L-Kynurenine	0.96705	0.0190294	0.0309004	Amino acids, peptides, and analogues
85	326.305	492.21	POS222	N-Oleoylethanolamine	0.739562	0.000357002	0.000721336	Lipids and lipid-like molecules
86	172.169	354.434	POS150	N,2,3-TrimethyL-2-(1-methylethyl)butanamide	0.914436	2.13698e-45	1.93829e-44	Lipids and lipid-like molecules
87	263.103	165.535	NEG37	Phenylacetylglutamine	0.972861	0.00934052	0.0159524	Amino acids, peptides, and analogues
88	872.626	531.018	POS148	PS(22:0/20:2(11Z,14Z))	0.917363	9.14782e-09	2.54894e-08	Lipids and lipid-like molecules
89	868.595	527.267	POS117	PS(22:2(13Z,16Z)/20:2(11Z,14Z))	0.956629	1.62734e-08	4.46199e-08	Lipids and lipid-like molecules
90	302.305	359.695	POS156	Sphinganine	0.907309	1.24223e-20	5.7966e-20	Lipids and lipid-like molecules
91	573.373	436.702	POS218	Vitamin D2 3-glucuronide	0.762062	0.0111267	0.0187824	Lipids and lipid-like molecules
92	197.154	329.367	NEG43	5Z-Dodecenoic acid	0.95974	0.0251689	0.0399258	Lipids and lipid-like molecules
93	370.294	360.66	POS73	cis-5-Tetradecenoylcarnitine	0.982293	0.0218634	0.0350858	Lipids and lipid-like molecules
94	344.279	344.784	POS44	Dodecanoylcarnitine	0.992635	0.00539605	0.00954826	Lipids and lipid-like molecules
95	225.186	361.662	NEG26	Myristoleic acid	0.984826	0.0111522	0.0188195	Lipids and lipid-like molecules
96	398.326	386.295	POS163	trans-Hexadec-2-enoyl carnitine	0.901435	0.000183134	0.000380559	Lipids and lipid-like molecules
97	169.123	306.657	NEG79	9-Decenoic acid	0.796939	1.03431e-08	2.87454e-08	Lipids and lipid-like molecules
98	257.226	306.456	POS79	Androstenol	0.980767	0.0292739	0.0459229	Lipids and lipid-like molecules
99	391.285	277	NEG25	Chenodeoxycholic acid	0.986265	0.0156766	0.0257858	Lipids and lipid-like molecules
100	316.247	310.47	POS94	Decanoylcarnitine	0.972484	0.00786604	0.0136027	Lipids and lipid-like molecules
101	424.341	395.158	POS173	Linoleyl carnitine	0.886447	9.425e-10	2.77167e-09	Lipids and lipid-like molecules
102	122.096	165.292	POS155	Phenethylamine	0.90735	7.8685e-209	5.37992e-207	Others
103	295.227	387.484	NEG53	(10E,12Z)-9-HODE	0.927201	2.95767e-33	1.98689e-32	Lipids and lipid-like molecules
104	276.118	36.2665	POS159	(5-L-Glutamyl)-L-glutamine	0.903174	4.72248e-29	2.8508e-28	Amino acids, peptides, and analogues
105	282.119	59.5936	POS8	1-Methyladenosine	0.998908	1.64272e-07	4.22556e-07	Nucleosides, nucleotides, and analogues
106	203.15	36.048	POS67	Asymmetric dimethylarginine	0.986522	0.000381695	0.000769397	Amino acids, peptides, and analogues
107	363.216	279.708	POS71	Cortisol	0.983887	6.46139e-08	1.70752e-07	Lipids and lipid-like molecules
108	114.066	34.9367	POS23	Creatinine	0.996817	2.38357e-09	6.86319e-09	Amino acids, peptides, and analogues
109	178.051	153.007	NEG41	Hippurate	0.96335	0.00166236	0.00313986	Others
110	137.051	34.8959	POS16	Hypoxanthine_pos	0.997731	0.0147946	0.024457	Nucleosides, nucleotides, and analogues
111	175.119	31.2209	POS70	L-Arginine	0.985413	3.73708e-07	9.40889e-07	Amino acids, peptides, and analogues
112	162.112	33.6077	POS110	L-Carnitine	0.963607	3.05109e-10	9.19028e-10	Others
‡P.value was calculated by linear mixed effect (LME) model. $ Adjusted P-value was calculated by false discovery rate.

## Sheet: Table S3
Table S3. Metabolomics pathway analysis was applied for significantly altered serum metabolites in the discovery cohort with hypergeometric test and relative betweenness centrality in KEGG database (hsa).
Pathway ID	Total	Expected	Hits	*Raw p.value	-LOG(p)	†Holm adjust p	‡ FDR adjusted p	§Impact
Arginine biosynthesis	14	0.57806	5	0.0001541	3.8122	0.012944	0.012944	0.2538
Aminoacyl-tRNA biosynthesis	48	1.9819	8	0.00055215	3.2579	0.045828	0.020208	0
Alanine, aspartate and glutamate metabolism	28	1.1561	6	0.00072172	3.1416	0.059181	0.020208	0.53446
D-Glutamine and D-glutamate metabolism	6	0.24774	3	0.0012295	2.9103	0.099591	0.02582	0.5
Sphingolipid metabolism	21	0.8671	4	0.0093204	2.0306	0.74563	0.15658	0.25761
Glycerophospholipid metabolism	36	1.4865	5	0.014342	1.8434	1	0.20079	0.382
Nitrogen metabolism	6	0.24774	2	0.022617	1.6456	1	0.23963	0
Histidine metabolism	16	0.66065	3	0.025592	1.5919	1	0.23963	0.22131
Glutathione metabolism	28	1.1561	4	0.025675	1.5905	1	0.23963	0.04967
Valine, leucine and isoleucine biosynthesis	8	0.33032	2	0.040023	1.3977	1	0.33619	0
Biosynthesis of unsaturated fatty acids	36	1.4865	4	0.057787	1.2382	1	0.42699	0
Phenylalanine metabolism	10	0.4129	2	0.060999	1.2147	1	0.42699	0.2381
Arginine and proline metabolism	38	1.569	4	0.06813	1.1667	1	0.44022	0.26661
alpha-Linolenic acid metabolism	13	0.53677	2	0.097707	1.0101	1	0.58624	0
Butanoate metabolism	15	0.61935	2	0.12484	0.90364	1	0.65541	0
Nicotinate and nicotinamide metabolism	15	0.61935	2	0.12484	0.90364	1	0.65541	0.1943
Glyoxylate and dicarboxylate metabolism	32	1.3213	3	0.14263	0.84578	1	0.70478	0.03175
Pantothenate and CoA biosynthesis	19	0.78452	2	0.18336	0.7367	1	0.83405	0.00714
Linoleic acid metabolism	5	0.20645	1	0.19032	0.72052	1	0.83405	0
Citrate cycle (TCA cycle)	20	0.82581	2	0.19858	0.70206	1	0.83405	0.12311
beta-Alanine metabolism	21	0.8671	2	0.21396	0.66967	1	0.85584	0
Lysine degradation	25	1.0323	2	0.27627	0.55866	1	1	0
Purine metabolism	65	2.6839	4	0.27907	0.55429	1	1	0.01885
Biotin metabolism	10	0.4129	1	0.34487	0.46234	1	1	0
Porphyrin and chlorophyll metabolism	30	1.2387	2	0.3538	0.45124	1	1	0.05288
Glycine, serine and threonine metabolism	33	1.3626	2	0.39906	0.39896	1	1	0
Arachidonic acid metabolism	36	1.4865	2	0.44287	0.35372	1	1	0.3135
Glycosylphosphatidylinositol (GPI)-anchor biosynthesis	14	0.57806	1	0.44727	0.34943	1	1	0.00399
Fatty acid degradation	39	1.6103	2	0.48493	0.31432	1	1	0
Glycerolipid metabolism	16	0.66065	1	0.49238	0.3077	1	1	0.01246
Valine, leucine and isoleucine degradation	40	1.6516	2	0.49852	0.30232	1	1	0.01084
Selenocompound metabolism	20	0.82581	1	0.57201	0.24259	1	1	0
Propanoate metabolism	23	0.94968	1	0.62354	0.20514	1	1	0
Phosphatidylinositol signaling system	28	1.1561	1	0.69618	0.15728	1	1	0.00152
Fatty acid elongation	39	1.6103	1	0.8109	0.091035	1	1	0
Pyrimidine metabolism	39	1.6103	1	0.8109	0.091035	1	1	0
Tryptophan metabolism	41	1.6929	1	0.82658	0.082715	1	1	0.09417
Primary bile acid biosynthesis	46	1.8994	1	0.86041	0.065296	1	1	0
Fatty acid biosynthesis	47	1.9406	1	0.86635	0.062308	1	1	0.01473
Steroid hormone biosynthesis	85	3.5097	2	0.87779	0.056607	1	1	0.02729
*The Raw p is the original p value calculated from the enrichment analysis; †the Holm p is the p value adjusted by Holm-Bonferroni method; ‡the FDR p is the p value adjusted using False Discovery Rate; §the Impact is the pathway impact value calculated from pathway topology analysis.

## Sheet: Table S4
Table S4. MRM parameters for quantitations and statistic results of serum amino acids in the discovery and local cohort.
Metabolites	Prec Ion	Prod Ion	Polarity	Cohort A_0M	Cohort A_1W	Cohort A_1M	Cohort A_3M	Cohort A_6M	Cohort A_12M	&p.value	$adjusted p	1W-0M_pvalue#	1M-0M_pvalue#	3M-0M_pvalue#	6M-0M_pvalue#	12M-0M_pvalue#	Local_H	Local_T	12M-Local_H_pvalue*	12M-Local_T_pvalue*	Local_H-Local_T_pvalue*
1-Methyl-L-histidine	170.1	124/83.0	Positive	8841.8	8038.38	8239.33	8410.87	7734.19	7109.45	0.000996	0.001079	0.00285026	0.00744028	0.0700046	0.000101798	8.39233e-05	6453.59	5509.69	0.13	0.0073	0.16
3-Methyl-L-histidine	170.1	96/126.0	Positive	18773.6	5514.89	3402.22	10243.3	3486.88	6219.98	1.92e-40	3.84e-40	1.61762e-10	1.42109e-14	1.85656e-06	9.9476e-14	1.81198e-05	5363.74	1596.67	0.61	0.0017	0.023
4-Aminobutyric acid	104.1	87.1/69.1	Positive	221.979	190.821	219.384	209.907	241.847	192.552	0.0429	0.0429	9.8617e-06	0.0100132	0.0399679	1.49848e-05	0.00375271	203.322	193.26	0.13	0.97	0.14
4-Hydroxyproline	132.1	86/68.1	Positive	30838.4	53284.7	42763.7	49388.6	16904.6	26732.5	1.16e-32	2.15429e-32	8.73003e-06	0.0419585	7.37456e-05	2.24466e-09	0.202917	303.312	253.089	9.4e-16	1.6e-08	0.56
5-Hydroxylysine	163.1	128/82.0	Positive	427.122	274.581	270.285	282.584	211.318	213.476	2.33e-12	3.029e-12	1.04772e-05	4.37894e-06	2.7285e-05	3.82226e-08	1.81198e-05	2861.89	258.217	0.013	0.031	0.56
beta-Alanine	90.1	72.1/30.1	Positive	1666.71	1636.85	1640.12	1740.96	745.151	936.251	3.85e-65	1.25125e-64	0.979095	0.625724	0.400846	1.42109e-14	0.000104904	1917.37	1476.79	1.7e-06	0.025	0.064
L-Alanine	90.1	44.1	Positive	812024	744503	574932	577512	881899	906876	3.01e-56	8.69556e-56	0.067639	2.94165e-12	4.08107e-10	0.0215972	0.633297	685853	742512	0.00011	0.038	0.26
L-Arginine	175.1	116/70.0	Positive	130598	127116	128711	139164	100393	105999	1.14e-19	1.74353e-19	0.671026	0.829844	0.222522	1.04324e-08	0.000130653	89130	101324	0.04	0.64	0.17
L-Asparagine	133.1	116/87.0	Positive	94986.1	53026	48633.1	53584.6	68761.7	77103.9	5.19e-152	3.3735e-151	1.42109e-14	1.42109e-14	7.10543e-15	3.55271e-13	0.000510216	49601.5	52549.8	4.2e-12	5.7e-06	0.59
L−Aspartate	134.1	116/88.1	Positive	41071.2	30921.4	25345	30566.9	22291.8	29244	2.76e-105	1.196e-104	9.9476e-13	1.42109e-14	9.9476e-14	2.84217e-14	4.76837e-06	23914.4	26898.8	0.0052	0.75	0.095
L-Citrulline	176.1	159/113.0	Positive	104701	26936.1	27789.4	29219.1	66672.1	75370.3	0	0	1.42109e-14	1.42109e-14	7.10543e-15	2.84217e-14	6.67572e-06	25314.7	25691.7	9.4e-16	1.6e-08	0.42
L−Glutamate	148.1	130/84.1	Positive	201708	126807	116353	116766	79959.2	103494	3.74e-122	1.9448e-121	4.68958e-13	2.84217e-14	1.42109e-14	1.42109e-14	9.53674e-07	69385.4	73443.3	0.0015	0.046	0.91
L-Glutamine	147.1	130/84.1	Positive	340934	419174	389436	415631	351793	350506	3.84e-31	6.656e-31	2.94165e-12	1.39173e-08	1.00766e-09	0.185923	0.494802	412564	410868	8.2e-06	0.0027	0.5
L-Histidine	156.1	110/93.0	Positive	143276	116700	111602	116032	101691	112464	1.28e-42	3.02545e-42	2.10449e-10	2.70006e-13	6.3481e-09	4.26326e-14	5.24521e-05	108170	120346	0.45	0.17	0.021
L-Lysine	147.1	130/84.1	Positive	277644	207311	191221	201253	199379	209159	9.97e-42	2.16017e-41	5.06887e-10	1.42109e-14	3.17613e-12	1.42109e-14	3.14713e-05	181823	193853	0.0017	0.1	0.18
L-Methionine	150.1	104/56.1	Positive	32376.7	28075.7	26973	27345.6	24878	25178.6	7.39e-12	9.14952e-12	0.011386	3.725e-05	0.000437371	2.72294e-10	0.00428486	25676.3	26424	0.74	0.58	0.78
L-Ornithine	133.1	116/70.0	Positive	226235	134168	113749	128380	116849	125141	7.51e-70	2.78943e-69	4.68958e-13	1.42109e-14	7.10543e-14	9.9476e-14	9.53674e-07	125024	131579	0.79	0.73	0.34
L-Phenylalanine	166.1	120/77.1	Positive	88823.3	81446.1	81497.8	87292.2	73980.4	83959.1	1.33e-19	1.92111e-19	3.15494e-05	8.21057e-06	0.185831	2.40163e-12	0.137283	74376.3	77036.9	0.0058	0.038	0.93
L-Proline	116.1	70.2	Positive	108988	139253	189654	195950	56290.3	53933.2	1.72e-287	2.236e-286	5.13357e-07	7.10543e-14	1.42109e-14	1.42109e-14	1.90735e-06	163499	177573	9.4e-16	1.6e-08	0.63
L-Serine	106.1	88.1/60.1	Positive	219970	172140	160910	183415	152048	171608	9.63e-52	2.5038e-51	2.40163e-12	7.10543e-14	1.75227e-10	2.84217e-14	3.14713e-05	156778	173495	0.11	0.73	0.042
L-Threonine	120.1	74.1/56.1	Positive	74143.2	126483	137234	148749	57281.3	56830.4	1.84e-191	1.59467e-190	7.61702e-12	1.42109e-14	4.9738e-14	2.92172e-08	0.00137424	15045.7	14753.6	9.4e-16	1.6e-08	0.63
L-Tryptophan	205.1	188/146.0	Positive	77731.3	72009.6	78091.3	71661.2	77051.3	81018.8	0.00469	0.0048776	0.0249462	0.96238	0.0227669	0.879193	0.27221	62645.8	59956.3	2.4e-05	0.00051	0.58
L-Tyrosine	182.1	136/91.0	Positive	56435.2	53574	52101.6	50417.1	45356.5	39887.9	1.25e-17	1.71053e-17	0.485121	0.0613801	0.00498744	4.17583e-08	0.000197411	46175.8	46149	0.029	0.11	0.81
L-Valine	118.1	72.1/55.1	Positive	357868	305942	317159	315183	292037	305678	3e-11	3.3913e-11	4.09891e-07	5.44472e-05	7.37456e-05	3.96795e-10	0.0055418	267835	251664	0.02	0.0095	0.41
Values are given as mean. &P.value was calculated by linear mixed effect (LME) model. $ Adjusted P-value was calculated by false discovery rate correction. #P.value was calculated by pairwise wilcox test. *P.value was calculated by unpaired wilcox test.

## Sheet: Table S5
Table S5. MRM parameters for quantitations and statistic results of serum short-chain fatty acids and medium-chain fatty acids in the discovery and local cohort.
Category	Metabolites	Cohort A_0M	Cohort A_1W	Cohort A_1M	Cohort A_3M	Cohort A_6M	Cohort A_12M	&p.value	$adjusted p	1W-0M_pvalue#	1M-0M_pvalue#	3M-0M_pvalue#	6M-0M_pvalue#	12M-0M_pvalue#	Local_H	Local_T	12M-Local_H_pvalue*	12M-Local_T_pvalue*	Local_H-Local_T_pvalue*
Short-chain fatty acids	Acetic acid	71618.2	51396.4	68807.3	49026.2	68360.8	53351.5	2.02e-15	3.75143e-15	1.42109e-13	1.72902e-06	4.9738e-13	8.31945e-08	4.76837e-06	41505	39437.7	2.2e-09	8.6e-07	0.29
	Propionic acid	3416.1	2234.69	2860.59	2402.25	2505.19	2330.24	7.22e-24	1.8772e-23	3.55271e-13	2.51994e-05	6.25278e-13	4.17583e-08	1.90735e-06	2048.34	2203.34	0.00071	0.25	0.12
	Isobutyric acid	2552.63	414.962	968.692	154.376	475.934	664.676	5.85e-76	2.535e-75	6.11067e-13	1.53013e-08	3.63798e-12	5.68434e-14	3.14713e-05	345.431	348.35	1e-10	8.6e-07	0.81
	Butyric acid	1367.2	1036.91	1181.35	1158.84	1297.79	1252.12	0.0235	0.0254583	0.00130498	0.067639	0.251058	0.236155	0.355416	1108.22	981.648	0.11	0.035	0.48
	Isovaleric acid	2331.44	362.932	421.957	432.052	454.226	631.857	1.54e-84	1.001e-83	2.84217e-14	1.42109e-13	7.10543e-15	1.42109e-14	3.14713e-05	387.966	332.704	7.1e-06	0.00011	0.6
	Valeric acid	529.164	311.183	442.206	382.451	472.109	563.702	3.99e-08	5.76333e-08	6.38524e-05	0.249093	0.498385	0.937341	0.00215149	541.746	517.737	0.68	0.39	0.65
	Hexanoic acid	1715.8	1320.08	1428	1218.61	1337.48	1318.82	9.36e-10	1.521e-09	6.44866e-08	9.67386e-05	3.17613e-12	3.16378e-06	0.00100231	1327.93	1126.75	0.86	0.017	0.037
Medium-chain fatty acids	Heptanoic acid	525.033	514.778	517.647	497.291	445.881	521.649	0.592	0.592	0.498385	0.357792	0.051355	0.81353	0.392584	484.558	545.289	0.89	1	0.76
	Octanoic acid	1373.3	1574.21	1627.84	1806.98	1512.03	1446.46	7.25e-07	9.425e-07	0.00795551	0.121802	7.49423e-08	0.0186393	0.0957994	1830.27	1454.79	0.042	0.85	0.14
	Nonanoic acid	781.953	1026.02	1159.67	2207.02	2285.73	3683.19	1.08e-96	1.404e-95	2.51994e-05	8.56793e-07	3.05533e-13	1.42109e-14	1.90735e-06	929.082	831.987	7.1e-11	6.3e-06	0.02
	Decanoic acid	1605.89	1483.98	1061.79	1145.94	1277.29	1262.78	0.00464	0.00548364	0.33414	0.00274511	0.0784903	0.290459	0.759288	1698.57	1284.24	0.022	0.85	0.038
Values are given as mean. &P.value was calculated by linear mixed effect (LME) model. $ Adjusted P-value was calculated by false discovery rate correction. #P.value was calculated by pairwise wilcox test. *P.value was calculated by unpaired wilcox test.

## Sheet: Table S6
Table S6. The differentially expressed genes in hyperuricemia (HU) treated with Beta-Alanine mice vs. HU mice.
Gene_id	Gene name	FC(Beta-Alanine/HU)	Log2FC(Beta-Alanine/HU)	P-value	adjusted-P
ENSMUSG00000002249	Tead3	2.29659	1.1995	1.97335e-05	0.00752887
ENSMUSG00000005413	Hmox1	2.98273	1.57663	0.000207237	0.0393029
ENSMUSG00000007659	Bcl2l1	0.461886	-1.11439	1.7191e-05	0.00692798
ENSMUSG00000015224	Cyp2j9	3.90648	1.96587	0.00022039	0.0405708
ENSMUSG00000017677	Wsb1	3.11832	1.64077	1.923e-07	0.000220569
ENSMUSG00000019139	Isyna1	0.429606	-1.21891	4.83633e-07	0.000402147
ENSMUSG00000020027	Socs2	3.7103	1.89154	1.26934e-09	2.70389e-06
ENSMUSG00000021613	Hapln1	0.149825	-2.73865	0.000251884	0.0436725
ENSMUSG00000021835	Bmp4	2.27532	1.18607	5.27133e-06	0.00245628
ENSMUSG00000022129	Dct	0.282207	-1.82518	5.71051e-07	0.000415264
ENSMUSG00000022218	Tgm1	2.6864	1.42567	0.000208231	0.0393029
ENSMUSG00000022270	Retreg1	0.545844	-0.873439	0.000138065	0.0289957
ENSMUSG00000023044	Csad	4.80908	2.26576	9.06067e-07	0.000614107
ENSMUSG00000023243	Kcnk5	0.403545	-1.3092	4.23861e-07	0.000402147
ENSMUSG00000023959	Clic5	0.236436	-2.08048	8.13652e-05	0.0198891
ENSMUSG00000024177	Nme4	0.309901	-1.69012	9.94448e-05	0.0239165
ENSMUSG00000024580	Grpel2	1.91105	0.934367	0.000243746	0.0431024
ENSMUSG00000024833	Pola2	2.14894	1.10362	1.9536e-05	0.00752887
ENSMUSG00000026098	Pms1	2.55732	1.35464	2.63397e-05	0.00935122
ENSMUSG00000026475	Rgs16	3.47986	1.79903	4.66482e-07	0.000402147
ENSMUSG00000026542	Apcs	0.397977	-1.32924	7.65145e-05	0.0190151
ENSMUSG00000027248	Pdia3	0.639346	-0.64533	0.000294826	0.049395
ENSMUSG00000027340	Slc23a2	2.14205	1.09899	0.000145076	0.0300449
ENSMUSG00000027801	Tm4sf4	0.452384	-1.14438	9.34952e-08	0.000116176
ENSMUSG00000027965	Olfm3	0.34797	-1.52297	0.000205892	0.0393029
ENSMUSG00000028179	Cth	0.490853	-1.02664	0.00010644	0.0251924
ENSMUSG00000028359	Orm3	0.107112	-3.22281	1.331e-19	9.92324e-16
ENSMUSG00000028655	Mfsd2a	0.374187	-1.41817	3.34774e-05	0.0103996
ENSMUSG00000028681	Ptch2	5.37595	2.42652	0.000272071	0.0461006
ENSMUSG00000029380	Cxcl1	3.91932	1.9706	0.00011192	0.0254245
ENSMUSG00000029597	Sds	0.450467	-1.15051	5.12949e-07	0.000402557
ENSMUSG00000030213	Atf7ip	1.93368	0.951351	6.50245e-05	0.0170102
ENSMUSG00000030659	Nucb2	0.303759	-1.719	4.26726e-06	0.00212627
ENSMUSG00000030827	Fgf21	6.16133	2.62324	4.11252e-06	0.00212627
ENSMUSG00000031431	Tsc22d3	0.316602	-1.65926	4.23875e-08	5.74581e-05
ENSMUSG00000031523	Dlc1	2.11057	1.07763	4.27792e-06	0.00212627
ENSMUSG00000031594	Fgl1	0.360665	-1.47127	0.000188868	0.0375494
ENSMUSG00000031722	Hp	0.463145	-1.11047	4.05633e-05	0.0120968
ENSMUSG00000032758	Kap	83.6384	6.38609	0.000118734	0.0254304
ENSMUSG00000033396	Spg11	1.83432	0.875245	0.000227056	0.0412049
ENSMUSG00000034462	Pkd2	4.90577	2.29448	0.000113564	0.0254245
ENSMUSG00000034875	Nudt19	1.94905	0.962773	1.64729e-05	0.006823
ENSMUSG00000034892	Rps29	0.574801	-0.798865	3.01346e-05	0.00998527
ENSMUSG00000035112	Wnk4	5.04455	2.33472	5.3368e-09	9.94713e-06
ENSMUSG00000035686	Thrsp	0.467491	-1.09699	0.000245705	0.0431024
ENSMUSG00000035722	Abca7	2.54448	1.34737	9.90327e-06	0.00434317
ENSMUSG00000036528	Ppfibp2	2.18453	1.12732	5.84839e-07	0.000415264
ENSMUSG00000036875	Dna2	2.02954	1.02115	0.000162207	0.0331324
ENSMUSG00000037583	Nr0b2	0.391431	-1.35317	6.21554e-05	0.0168509
ENSMUSG00000038217	Tlcd2	0.51782	-0.949476	4.36643e-05	0.0127662
ENSMUSG00000038641	Akr1d1	0.497619	-1.00689	2.8597e-10	7.10684e-07
ENSMUSG00000039196	Orm1	0.255267	-1.96992	1.17756e-11	4.38966e-08
ENSMUSG00000039457	Ppl	0.344265	-1.53841	2.86463e-05	0.00970786
ENSMUSG00000040026	Saa3	0.261645	-1.93432	5.56283e-06	0.00251356
ENSMUSG00000040699	Limd2	0.485858	-1.04139	2.7826e-05	0.00964914
ENSMUSG00000040964	Arhgef10l	2.42617	1.27868	5.26624e-06	0.00245628
ENSMUSG00000041324	Inhba	2.61065	1.38441	3.67976e-07	0.00039192
ENSMUSG00000043013	Onecut1	3.85952	1.94842	0.000111066	0.0254245
ENSMUSG00000043310	Or51s1	5.20444	2.37974	2.14182e-05	0.00778943
ENSMUSG00000043987	Cep164	1.98856	0.991724	0.000117466	0.0254304
ENSMUSG00000044408	Sptssa	0.623625	-0.681249	0.000114241	0.0254245
ENSMUSG00000049086	Bmyc	0.32678	-1.61361	1.38787e-06	0.000899763
ENSMUSG00000049493	Pls1	0.193669	-2.36834	4.85457e-07	0.000402147
ENSMUSG00000052684	Jun	6.33398	2.66311	3.36419e-06	0.00185791
ENSMUSG00000054150	Syne3	3.31727	1.73	2.01968e-05	0.00752887
ENSMUSG00000055027	Smyd1	3.44093	1.7828	3.23491e-05	0.0102629
ENSMUSG00000056116	H2-T22	0.480142	-1.05847	2.19075e-06	0.0013611
ENSMUSG00000057465	Saa2	0.0538013	-4.21622	6.41617e-05	0.0170102
ENSMUSG00000059422	Gm8116	0.0408944	-4.61195	0.000119384	0.0254304
ENSMUSG00000060579	Fhit	0.33441	-1.58031	1.43111e-05	0.00609694
ENSMUSG00000061540	Orm2	0.0362494	-4.7859	5.94248e-50	8.86083e-46
ENSMUSG00000062061	Obp2a	0.13797	-2.85757	2.79629e-10	7.10684e-07
ENSMUSG00000063558	Aox1	2.32815	1.21918	5.35596e-05	0.0147894
ENSMUSG00000064254	Ethe1	0.508712	-0.97508	7.47111e-05	0.0188816
ENSMUSG00000067144	Slc22a7	0.472111	-1.0828	0.000263548	0.0451696
ENSMUSG00000070427	Il18bp	0.430441	-1.21611	3.70623e-05	0.0112783
ENSMUSG00000070643	Sox13	2.36546	1.24212	5.21395e-05	0.0146689
ENSMUSG00000073125	Xlr3b	17.3199	4.11436	0.000229361	0.0412049
ENSMUSG00000074115	Saa1	0.0706068	-3.82405	0.00019693	0.0386372
ENSMUSG00000074768	Bhmt	0.439841	-1.18495	6.44489e-09	1.06777e-05
ENSMUSG00000075232	Amd1	0.552955	-0.854766	3.08675e-05	0.0100058
ENSMUSG00000084349	Rpl3-ps1	6.07807e+07	25.8571	2.13779e-14	1.06255e-10
ENSMUSG00000090942	F830016B08Rik	3.30387	1.72416	0.000174461	0.035154
ENSMUSG00000094156	Sult2a7	0.116191	-3.10543	1.04604e-08	1.55975e-05
ENSMUSG00000097748	Gm26533	81.9983	6.35752	4.94265e-05	0.0141731
ENSMUSG00000102252	Snrpn	0.465537	-1.10303	2.68202e-06	0.00159966
ENSMUSG00000108083	Mug4-ps	4.46273	2.15793	0.000216651	0.0403811
ENSMUSG00000120174	4931408D14Rik	2.34231	1.22793	6.70627e-05	0.0172409
ENSMUSG00000121445	-	0.0612356	-4.02948	2.88592e-06	0.00165507
Differential expression analysis was performed using the DESeq2. DEGs with |log2FC|≥1 and Adjusted P-value＜ 0.05 calculated by Benjamini & Hochberg method were considered to be significantly different expressed genes.

## Sheet: Table S7
Table S7. Significantly altered pathways revealed by gene set enrichment analysis (GSEA) based on Gene Ontology (GO) database in hepatic tissue of HU treated with Beta-Alanine mice vs. HU mice.
Gene set name	Description	ES	NES	P-value	adjusted-P
GO:0005687	U4 snRNP	-0.792038	-1.885	0	0.0422924
GO:0033108	mitochondrial respiratory chain complex assembly	-0.723331	-1.878	0	0.0276897
GO:0032981	mitochondrial respiratory chain complex I assembly	-0.737408	-1.84783	0	0.0396418
GO:0010257	NADH dehydrogenase complex assembly	-0.737408	-1.84625	0	0.0322519
GO:0005762	mitochondrial large ribosomal subunit	-0.728183	-1.81005	0	0.0601811
GO:0000315	organellar large ribosomal subunit	-0.728183	-1.78672	0	0.0890254
GO:0005839	proteasome core complex	-0.84488	-1.77244	0	0.105285
GO:0098800	inner mitochondrial membrane protein complex	-0.634094	-1.76443	0	0.107663
GO:0000314	organellar small ribosomal subunit	-0.807193	-1.76219	0	0.101098
GO:0000276	mitochondrial proton-transporting ATP synthase complex, coupling factor F(o)	-0.76026	-1.76207	0	0.0910885
GO:0032487	regulation of Rap protein signal transduction	-0.955167	-1.75373	0	0.0983423
GO:0097577	sequestering of iron ion	-0.923369	-1.74968	0	0.0977599
GO:0005763	mitochondrial small ribosomal subunit	-0.807193	-1.7444	0	0.101264
GO:0042270	protection from natural killer cell mediated cytotoxicity	-0.913536	-1.72972	0	0.123259
GO:0009353	mitochondrial oxoglutarate dehydrogenase complex	-0.962861	-1.71825	0	0.141756
GO:0005753	mitochondrial proton-transporting ATP synthase complex	-0.805051	-1.71557	0.00326797	0.140096
GO:0045259	proton-transporting ATP synthase complex	-0.805051	-1.71184	0.00302115	0.140348
GO:0002181	cytoplasmic translation	-0.607945	-1.6961	0	0.17524
GO:0070003	threonine-type peptidase activity	-0.819004	-1.68845	0.00306748	0.189723
GO:0015935	small ribosomal subunit	-0.589134	-1.6863	0	0.187501
GO:0004298	threonine-type endopeptidase activity	-0.819004	-1.66659	0.00560224	0.24565
GO:0030964	NADH dehydrogenase complex	-0.664447	-1.66612	0	0.236
GO:0045271	respiratory chain complex I	-0.664447	-1.66058	0	0.246344
GO:0042611	MHC protein complex	-0.767962	-1.65413	0.00289855	0.26076
GO:0005747	mitochondrial respiratory chain complex I	-0.664447	-1.65234	0.00408163	0.25712
GO:0042788	polysomal ribosome	-0.627426	-1.6442	0	0.279438
GO:0006228	UTP biosynthetic process	-0.838143	-1.64398	0.00302115	0.2698
GO:0040034	regulation of development, heterochronic	-0.886139	-1.64143	0.00293255	0.271263
GO:0031731	CCR6 chemokine receptor binding	-0.913494	-1.63843	0.00879765	0.273302
GO:0060205	cytoplasmic vesicle lumen	-0.79268	-1.63533	0.002849	0.274873
GO:0044455	mitochondrial membrane part	-0.571137	-1.62149	0	0.322657
GO:0046051	UTP metabolic process	-0.830153	-1.61803	0.00835655	0.326707
GO:0006880	intracellular sequestering of iron ion	-0.854689	-1.61771	0.017094	0.317964
GO:0044217	other organism part	-0.74927	-1.61347	0.00621118	0.325079
GO:0031983	vesicle lumen	-0.788602	-1.6134	0.0143678	0.316135
GO:0042288	MHC class I protein binding	-0.779264	-1.6066	0.00867052	0.33492
GO:0019774	proteasome core complex, beta-subunit complex	-0.828813	-1.60192	0.0111732	0.345388
GO:0050830	defense response to Gram-positive bacterium	-0.605674	-1.59817	0	0.352009
GO:0045263	proton-transporting ATP synthase complex, coupling factor F(o)	-0.637158	-1.59721	0	0.347642
GO:0140236	translation at presynapse	-0.643878	-1.5931	0	0.356992
GO:0015985	energy coupled proton transport, down electrochemical gradient	-0.627442	-1.59273	0	0.349714
GO:0140241	translation at synapse	-0.643878	-1.59216	0	0.343835
GO:0042451	purine nucleoside biosynthetic process	-0.697504	-1.59157	0.0033557	0.338005
GO:0046129	purine ribonucleoside biosynthetic process	-0.697504	-1.58672	0	0.350038
GO:0015986	ATP synthesis coupled proton transport	-0.627442	-1.58188	0	0.362238
GO:0051673	membrane disruption in other organism	-0.713299	-1.57931	0.00320513	0.36447
GO:0004550	nucleoside diphosphate kinase activity	-0.745754	-1.57899	0.00584795	0.358346
GO:0006953	acute-phase response	-0.736926	-1.57805	0.00859599	0.354574
GO:0022627	cytosolic small ribosomal subunit	-0.577931	-1.56813	0	0.388514
GO:0006183	GTP biosynthetic process	-0.778036	-1.55809	0.0219178	0.424197
GO:0140242	translation at postsynapse	-0.626862	-1.55653	0	0.423199
GO:0009148	pyrimidine nucleoside triphosphate biosynthetic process	-0.723008	-1.55398	0.0150602	0.426083
GO:1901317	regulation of flagellated sperm motility	-0.848748	-1.55225	0.0338028	0.425361
GO:0032543	mitochondrial translation	-0.640329	-1.5472	0.00374532	0.439498
GO:0098803	respiratory chain complex	-0.569976	-1.54219	0	0.454085
GO:0072677	eosinophil migration	-0.855817	-1.54079	0.0193906	0.452788
GO:0042612	MHC class I protein complex	-0.814305	-1.5371	0.02849	0.460462
GO:0097100	supercoiled DNA binding	-0.751522	-1.53537	0.0249307	0.460321
GO:0005761	mitochondrial ribosome	-0.743379	-1.52685	0.0356083	0.489876
GO:0048245	eosinophil chemotaxis	-0.855818	-1.52255	0.0362694	0.500846
GO:0033177	proton-transporting two-sector ATPase complex, proton-transporting domain	-0.606222	-1.51097	0	0.537213
GO:0042824	MHC class I peptide loading complex	-0.836363	-1.50769	0.0361757	0.543625
GO:0033643	host cell part	-0.783205	-1.50616	0.0318841	0.541924
GO:0019748	secondary metabolic process	-0.626402	-1.50147	0.0037594	0.546711
GO:0009147	pyrimidine nucleoside triphosphate metabolic process	-0.683354	-1.50011	0.020649	0.545193
GO:0004869	cysteine-type endopeptidase inhibitor activity	-0.604334	-1.49919	0	0.5413
GO:0007586	digestion	-0.821912	-1.49855	0.039548	0.536307
GO:0031386	protein tag	-0.733976	-1.49782	0.0212121	0.52438
GO:0006525	arginine metabolic process	-0.802456	-1.49762	0.0247934	0.518052
GO:0002478	antigen processing and presentation of exogenous peptide antigen	-0.712194	-1.49534	0.0340557	0.520558
GO:0042287	MHC protein binding	-0.698432	-1.49433	0.0253968	0.51755
GO:0002507	tolerance induction	-0.812109	-1.49344	0.0438144	0.514213
GO:0017004	cytochrome complex assembly	-0.673728	-1.49044	0.0214724	0.519173
GO:0070269	pyroptosis	-0.716598	-1.48969	0.0242424	0.515355
GO:0002885	positive regulation of hypersensitivity	-0.812124	-1.48851	0.028169	0.51344
GO:0000313	organellar ribosome	-0.743379	-1.48795	0.0287356	0.509314
GO:0009072	aromatic amino acid family metabolic process	-0.698802	-1.48558	0.0233236	0.512104
GO:0005055	laminin receptor activity	-0.673297	-1.48515	0.0163399	0.507623
GO:0016469	proton-transporting two-sector ATPase complex	-0.622565	-1.48348	0.0177305	0.507822
GO:0042101	T cell receptor complex	-0.782407	-1.48196	0.0272727	0.507724
GO:0046036	CTP metabolic process	-0.711066	-1.48164	0.0166205	0.502808
GO:0006241	CTP biosynthetic process	-0.723509	-1.48162	0.0278552	0.496928
GO:0009065	glutamine family amino acid catabolic process	-0.72286	-1.47705	0.0363129	0.509336
GO:0044378	non-sequence-specific DNA binding, bending	-0.743918	-1.4757	0.0178571	0.508974
GO:0045953	negative regulation of natural killer cell mediated cytotoxicity	-0.702704	-1.47532	0.0323529	0.504833
GO:0061844	antimicrobial humoral immune response mediated by antimicrobial peptide	-0.525228	-1.47418	0	0.50331
GO:0019730	antimicrobial humoral response	-0.520028	-1.46669	0	0.520738
GO:1990544	mitochondrial ATP transmembrane transport	-0.821724	-1.46367	0.0448179	0.527429
GO:0050706	regulation of interleukin-1 beta secretion	-0.739485	-1.46267	0.0315186	0.525629
GO:0005665	RNA polymerase II, core complex	-0.735957	-1.46155	0.0392749	0.524064
GO:0033617	mitochondrial respiratory chain complex IV assembly	-0.751335	-1.45664	0.0276243	0.537556
GO:0009209	pyrimidine ribonucleoside triphosphate biosynthetic process	-0.693613	-1.45336	0.0294906	0.544767
GO:0005744	TIM23 mitochondrial import inner membrane translocase complex	-0.771075	-1.45212	0.0461957	0.544201
GO:0002428	antigen processing and presentation of peptide antigen via MHC class Ib	-0.630005	-1.44957	0.00974026	0.54313
GO:1901987	regulation of cell cycle phase transition	0.580123	1.42609	0	0.793537
GO:1904036	negative regulation of epithelial cell apoptotic process	0.718953	1.42699	0.0239521	0.7919
GO:0043039	tRNA aminoacylation	0.660149	1.42935	0.00813008	0.77457
GO:0031058	positive regulation of histone modification	0.655781	1.43062	0.0137552	0.769058
GO:0003279	cardiac septum development	0.698621	1.43105	0.0294551	0.772565
GO:0032204	regulation of telomere maintenance	0.644184	1.43154	0.0094851	0.775297
GO:1902850	microtubule cytoskeleton organization involved in mitosis	0.617843	1.43167	0.00377834	0.78222
GO:0031062	positive regulation of histone methylation	0.713653	1.4319	0.023845	0.787643
GO:0051321	meiotic cell cycle	0.584198	1.43345	0	0.778603
GO:0001764	neuron migration	0.63026	1.43373	0.00527009	0.783938
GO:0007050	cell cycle arrest	0.663372	1.4345	0.00710227	0.784777
GO:0005217	intracellular ligand-gated ion channel activity	0.742463	1.43498	0.0222552	0.788276
GO:0002065	columnar/cuboidal epithelial cell differentiation	0.677999	1.43667	0.0100865	0.778627
GO:0018105	peptidyl-serine phosphorylation	0.623966	1.43704	0.00256082	0.783465
GO:0048729	tissue morphogenesis	0.584713	1.43735	0	0.789203
GO:0005096	GTPase activator activity	0.587173	1.43807	0	0.790258
GO:0060429	epithelium development	0.621025	1.43841	0.00381194	0.796026
GO:1905269	positive regulation of chromatin organization	0.64754	1.43923	0.00956284	0.79655
GO:0030695	GTPase regulator activity	0.580809	1.44189	0	0.775386
GO:0051225	spindle assembly	0.648185	1.44251	0.00813008	0.7781
GO:0022404	molting cycle process	0.68375	1.44706	0.00846262	0.73573
GO:0042100	B cell proliferation	0.672228	1.44717	0.00983146	0.743783
GO:0017016	Ras GTPase binding	0.584339	1.44766	0	0.748232
GO:0045786	negative regulation of cell cycle	0.582302	1.4506	0	0.72567
GO:0018210	peptidyl-threonine modification	0.679124	1.45073	0.00810811	0.733921
GO:0031122	cytoplasmic microtubule organization	0.688526	1.45153	0.00692521	0.73442
GO:0000407	phagophore assembly site	0.801393	1.45165	0.030303	0.743135
GO:0070076	histone lysine demethylation	0.778866	1.45207	0.0285714	0.748509
GO:0007179	transforming growth factor beta receptor signaling pathway	0.685198	1.45218	0.0180556	0.757632
GO:0044380	protein localization to cytoskeleton	0.711869	1.45241	0.0128571	0.76607
GO:0005642	annulate lamellae	0.849072	1.45268	0.0183486	0.773999
GO:0034061	DNA polymerase activity	0.611405	1.45329	0	0.777766
GO:0050909	sensory perception of taste	0.681426	1.45417	0.0083682	0.778656
GO:1903311	regulation of mRNA metabolic process	0.593255	1.45501	0.0011236	0.780985
GO:0035066	positive regulation of histone acetylation	0.826113	1.45506	0.0247295	0.792183
GO:0003777	microtubule motor activity	0.639394	1.45517	0.00518135	0.802945
GO:0032947	protein-containing complex scaffold activity	0.830222	1.45571	0.0171073	0.809482
GO:0009755	hormone-mediated signaling pathway	0.653486	1.45685	0.00412655	0.807154
GO:0018393	internal peptidyl-lysine acetylation	0.643026	1.45737	0.00269179	0.81331
GO:0043038	amino acid activation	0.665659	1.45991	0.00414365	0.794376
GO:2000758	positive regulation of peptidyl-lysine acetylation	0.806815	1.46038	0.0102339	0.802002
GO:0031056	regulation of histone modification	0.635881	1.46235	0.00127551	0.790934
GO:0004402	histone acetyltransferase activity	0.696566	1.46283	0.013986	0.798933
GO:0061733	peptide-lysine-N-acetyltransferase activity	0.693992	1.46328	0.0111421	0.80767
GO:0006884	cell volume homeostasis	0.786538	1.46759	0.0136778	0.769641
GO:0051568	histone H3-K4 methylation	0.770334	1.47039	0.0186335	0.748208
GO:0003281	ventricular septum development	0.780576	1.472	0.0194903	0.742596
GO:0016055	Wnt signaling pathway	0.609812	1.47287	0	0.747112
GO:2001252	positive regulation of chromosome organization	0.623234	1.47304	0	0.759564
GO:1905114	cell surface receptor signaling pathway involved in cell-cell signaling	0.609429	1.47645	0.00118765	0.732601
GO:0048736	appendage development	0.756002	1.47677	0.017673	0.742848
GO:0010824	regulation of centrosome duplication	0.714717	1.4772	0.0112518	0.752641
GO:0004459	L-lactate dehydrogenase activity	0.742296	1.4785	0.0118694	0.751834
GO:0071880	adenylate cyclase-activating adrenergic receptor signaling pathway	0.81655	1.48052	0.00776398	0.741769
GO:0043967	histone H4 acetylation	0.747629	1.48198	0.0102639	0.740776
GO:0070988	demethylation	0.719857	1.48733	0.00858369	0.69117
GO:0015276	ligand-gated ion channel activity	0.641356	1.48824	0.0012987	0.695938
GO:0016571	histone methylation	0.699091	1.49415	0.00846262	0.642233
GO:0060173	limb development	0.756002	1.49446	0.0089153	0.654087
GO:0046605	regulation of centrosome cycle	0.703894	1.50032	0.0056101	0.603723
GO:0071875	adrenergic receptor signaling pathway	0.804793	1.50483	0.0137195	0.569352
GO:0000123	histone acetyltransferase complex	0.658092	1.50799	0.00263158	0.552202
GO:0016573	histone acetylation	0.682051	1.5099	0.00420168	0.547343
GO:0004457	lactate dehydrogenase activity	0.759253	1.51087	0.00447761	0.552169
GO:0002009	morphogenesis of an epithelium	0.621685	1.5125	0	0.550375
GO:1902275	regulation of chromatin organization	0.636158	1.51394	0.00363636	0.549674
GO:0035267	NuA4 histone acetyltransferase complex	0.773465	1.51442	0.0121029	0.560564
GO:0033044	regulation of chromosome organization	0.609312	1.51514	0	0.570306
GO:0099094	ligand-gated cation channel activity	0.683832	1.51767	0.00136054	0.561171
GO:0044390	ubiquitin-like protein conjugating enzyme binding	0.737627	1.51798	0.00981767	0.57554
GO:0005132	type I interferon receptor binding	0.797946	1.51825	0.00754148	0.591564
GO:0043189	H4/H2A histone acetyltransferase complex	0.773465	1.51869	0.0123839	0.607258
GO:0031624	ubiquitin conjugating enzyme binding	0.770108	1.5213	0.00564175	0.599377
GO:1990023	mitotic spindle midzone	0.885131	1.5254	0.00462963	0.573672
GO:0060562	epithelial tube morphogenesis	0.696762	1.52582	0	0.590715
GO:0048026	positive regulation of mRNA splicing, via spliceosome	0.776267	1.52875	0.00592593	0.57926
GO:0050911	detection of chemical stimulus involved in sensory perception of smell	0.823366	1.53433	0.00155521	0.535904
GO:0003724	RNA helicase activity	0.704738	1.53923	0.00684931	0.50561
GO:0032007	negative regulation of TOR signaling	0.715619	1.53959	0.00423131	0.523936
GO:0000979	RNA polymerase II core promoter sequence-specific DNA binding	0.807735	1.5446	0.00458015	0.495889
GO:0016570	histone modification	0.640489	1.54899	0	0.472235
GO:0034968	histone lysine methylation	0.748534	1.55161	0	0.470827
GO:0005871	kinesin complex	0.746796	1.55377	0	0.47412
GO:0016569	covalent chromatin modification	0.640246	1.55526	0	0.487485
GO:0035065	regulation of histone acetylation	0.767608	1.56124	0.00453172	0.453502
GO:0000790	nuclear chromatin	0.649058	1.57035	0	0.392465
GO:0042054	histone methyltransferase activity	0.742421	1.58221	0	0.317282
GO:0018024	histone-lysine N-methyltransferase activity	0.766902	1.58798	0.00146199	0.298384
GO:0010494	cytoplasmic stress granule	0.710597	1.60352	0	0.215786
GO:1902562	H4 histone acetyltransferase complex	0.752364	1.60517	0.00144092	0.225897
GO:0035097	histone methyltransferase complex	0.726835	1.61071	0.00135135	0.215815
GO:0006617	SRP-dependent cotranslational protein targeting to membrane, signal sequence recognition	0.921694	1.61554	0.00156495	0.20857
GO:0005643	nuclear pore	0.696343	1.61736	0	0.222936
GO:0033120	positive regulation of RNA splicing	0.779374	1.62931	0	0.176408
GO:0032197	transposition, RNA-mediated	0.83324	1.63894	0	0.153934
GO:0032196	transposition	0.833238	1.66763	0	0.0735662
GO:0005148	prolactin receptor binding	0.889464	1.67562	0.00154321	0.0700262
GO:1903489	positive regulation of lactation	0.889449	1.68886	0	0.0614597
GO:0045131	pre-mRNA branch point binding	0.882663	1.80545	0	0
GO:0000348	mRNA branch site recognition	0.882268	1.84056	0	0
GO functional enrichment were carried out by Goatools. Gene set enrichment analysis were performed based on GO database. P-value＜ 0.05 were considered to be significantly different. Adjusted P-value was calculated by false discovery rate correction.

## Sheet: Table S8
Table S8. Random forest classification based on targeted metabolites (i.e., amino acid, short-chain fatty acids and medium-chain fatty acids).
Features	0-AHU-LR	1-AHU-HR	Mean Decrease Accuracy	Mean Decrease Gini
Beta-Alanine	0.004931	0.007481	0.00586	1.05957
L-Phenylalanine	0.004172	0.001021	0.00283	0.751354
L-Lysine	0.001202	0.002752	0.00236	0.603671
L-Citrulline	0.002577	0.002407	0.00199	0.744239
L-Asparagine	0.000749	0.00456	0.00195	0.685531
L-Tyrosine	0.000542	0.003382	0.00164	0.470458
L-Valine	0.000471	0.002583	0.0012	0.635723
L-Methionine	-0.00124	0.002406	0.00076	0.665538
Valeric acid	0.001011	0.000697	0.00061	0.736124
1-Methyl-L-histidine	0.001033	5.48e-05	0.00044	0.408394
Butyric acid	-0.00271	0.002607	0.00021	0.784489
L-Serine	-0.00053	0.00027	-0.0002	0.556658
L-Tryptophan	-0.00098	-0.00063	-0.0003	0.505974
Hexanoic acid	0.001038	-0.00272	-0.0006	0.386036
L-Asparate	-0.00135	-0.00021	-0.0008	0.449747
Nonanoic acid	-0.00416	0.002044	-0.0009	0.553211
L-Alanine	0.000646	-0.00199	-0.001	0.538539
Isovaleric acid	-0.00112	-0.00158	-0.0012	0.402565
L-Histidine	0.00053	-0.00334	-0.0014	0.679504
4-Aminobutyric.acid	-0.00148	-0.00107	-0.0015	0.547699
L-Threonine	-0.00186	-0.00148	-0.0016	0.432003
L-Glutamate	-0.00329	0.000247	-0.0016	0.322365
Isobutyric acid	-0.00224	-0.00063	-0.0017	0.459711
Heptanoicacid	-0.00215	-0.00174	-0.0019	0.338792
L-Ornithine	-0.0013	-0.0027	-0.0021	0.403786
Octanoic acid	0.001479	-0.00549	-0.0021	0.413251
L-Proline	6.43e-05	-0.00578	-0.0024	0.396902
5-Hydroxylysine	-0.00124	-0.00401	-0.0024	0.475412
3-Methyl-L-histidine	-0.00201	-0.00434	-0.0027	0.524205
Decanoic acid	-0.00277	-0.00361	-0.0029	0.342798
4-Hydroxyproline	-0.00136	-0.00528	-0.0029	0.404678
Propionic acid	-0.00233	-0.00455	-0.0032	0.358791
Acetic acid	-0.00487	-0.00428	-0.0038	0.37204
L-Glutamine	-0.00633	-0.00098	-0.004	0.483084
L-Arginine	-0.00329	-0.00582	-0.0043	0.531786

## Sheet: Table S9
Table S9. Random forest classification based on clinical index.
Features	0-AHU-LR	1-AHU-HR	Mean Decrease Accuracy	Mean Decrease Gini
BW	0.0188416	0.0365191	0.0255759	2.19923
Waist circumference	0.00643586	0.0236698	0.0121241	1.38035
Height	0.000235931	0.0182429	0.00694761	1.41786
Age	0.00164942	0.00717302	0.00410821	0.719409
BUN	-0.000531457	0.0114978	0.00309613	1.36481
HR	-0.00124387	0.00280173	0.00110489	0.984742
Gender	0.00122468	0.00118543	0.00100853	0.0994664
IL1β	0.000319048	0.00141991	0.000921154	0.276164
IL10	0.000222222	0	0.000142857	0.0956908
IL6	-0.000467532	0.00025	-0.000126263	0.137458
SCr	-0.00410267	0.00468254	-0.00058281	0.875798
CHOL	-0.0027018	0.00144921	-0.00101676	1.23725
ADPN	-0.000693579	-0.00271667	-0.00201193	0.711619
TG	-8.44156e-06	-0.0023754	-0.00201442	0.954067
Leptin	0.000495238	-0.00513506	-0.00246573	0.853665
LDL	-0.00460339	-0.00190469	-0.00290337	0.803697
BMI	-0.00569214	-0.000450072	-0.00295787	0.975454
HDL	-0.00536356	-0.00363268	-0.00460182	0.683705
FBG	-0.0060456	-0.00245476	-0.0047442	0.466973
SBP	-0.00538449	-0.00635808	-0.00588023	0.91984
TNFα	-0.012639	-0.00618564	-0.00950856	0.732728
DBP	-0.0113035	-0.00960873	-0.0102682	0.603925

[truncated: 4 more sheets: Table S10, Table S11, Table S12, Table S13]
